# Supplementary material for: NeuroDecon: A Neural Network-Based Method for Three-Dimensional Deconvolution of Fluorescent Microscopic Images
Source: Int J Mol Sci. 2025 Sep 9;26(18):8770. doi: 10.3390/ijms26188770 (PMC12469540; doi:10.3390/ijms26188770)
Supplement: Supplementary file 1 [file ijms-26-08770-s001.zip]

Archive with 122 entries (108 files):
- ijms-3802977 NeuroDecon-code/
- ijms-3802977 NeuroDecon-code/NeuroDecon-code/
- ijms-3802977 NeuroDecon-code/NeuroDecon-code/NeuroDecon-release_prepare/
- ijms-3802977 NeuroDecon-code/NeuroDecon-code/NeuroDecon-release_prepare/.gitignore
- ijms-3802977 NeuroDecon-code/NeuroDecon-code/NeuroDecon-release_prepare/DataGeneration/
- ijms-3802977 NeuroDecon-code/NeuroDecon-code/NeuroDecon-release_prepare/DataGeneration/dataset_generator.py
- ijms-3802977 NeuroDecon-code/NeuroDecon-code/NeuroDecon-release_prepare/DataGeneration/data_generation.ipynb
- ijms-3802977 NeuroDecon-code/NeuroDecon-code/NeuroDecon-release_prepare/DataGeneration/image_processing.py
- ijms-3802977 NeuroDecon-code/NeuroDecon-code/NeuroDecon-release_prepare/DataGeneration/pipeline_provider.py
- ijms-3802977 NeuroDecon-code/NeuroDecon-code/NeuroDecon-release_prepare/DataGeneration/plotting_utils.py
- ijms-3802977 NeuroDecon-code/NeuroDecon-code/NeuroDecon-release_prepare/DataGeneration/spheres_processing.py
- ijms-3802977 NeuroDecon-code/NeuroDecon-code/NeuroDecon-release_prepare/DataGeneration/utils.py
- ijms-3802977 NeuroDecon-code/NeuroDecon-code/NeuroDecon-release_prepare/ModelTraining/
- ijms-3802977 NeuroDecon-code/NeuroDecon-code/NeuroDecon-release_prepare/ModelTraining/big_image_manager.py
- ijms-3802977 NeuroDecon-code/NeuroDecon-code/NeuroDecon-release_prepare/ModelTraining/CNNModels/
- ijms-3802977 NeuroDecon-code/NeuroDecon-code/NeuroDecon-release_prepare/ModelTraining/CNNModels/cnn_deconv_unet_exp.py
- ijms-3802977 NeuroDecon-code/NeuroDecon-code/NeuroDecon-release_prepare/ModelTraining/dataset_loader.py
- ijms-3802977 NeuroDecon-code/NeuroDecon-code/NeuroDecon-release_prepare/ModelTraining/dataset_reader.py
- ijms-3802977 NeuroDecon-code/NeuroDecon-code/NeuroDecon-release_prepare/ModelTraining/image_processing.py
- ijms-3802977 NeuroDecon-code/NeuroDecon-code/NeuroDecon-release_prepare/ModelTraining/network_trainer.ipynb
- ijms-3802977 NeuroDecon-code/NeuroDecon-code/NeuroDecon-release_prepare/ModelTraining/plotting_utils.py
- ijms-3802977 NeuroDecon-code/NeuroDecon-code/NeuroDecon-release_prepare/ModelTraining/real_data_validation.ipynb
- ijms-3802977 NeuroDecon-code/NeuroDecon-code/NeuroDecon-release_prepare/ModelTraining/utils.py
- ijms-3802977 NeuroDecon-code/NeuroDecon-code/NeuroDecon-release_prepare/README.md
- ijms-3802977 NeuroDecon-code/NeuroDecon-code/NeuroDecon-release_prepare/requirements.txt
- ijms-3802977 NeuroDecon-data/
- ijms-3802977 NeuroDecon-data/RU-Decon dataset demo/
- ijms-3802977 NeuroDecon-data/RU-Decon dataset demo/spheres_images/
- ijms-3802977 NeuroDecon-data/RU-Decon dataset demo/spheres_images/100.100.500_200nm_leyka/
- ijms-3802977 NeuroDecon-data/RU-Decon dataset demo/spheres_images/100.100.500_200nm_leyka/bead_00.tif
- ijms-3802977 NeuroDecon-data/RU-Decon dataset demo/spheres_images/100.100.500_200nm_leyka/bead_01.tif
- ijms-3802977 NeuroDecon-data/RU-Decon dataset demo/spheres_images/100.100.500_200nm_leyka/bead_02.tif
- ijms-3802977 NeuroDecon-data/RU-Decon dataset demo/spheres_images/100.100.500_200nm_leyka/bead_03.tif
- ijms-3802977 NeuroDecon-data/RU-Decon dataset demo/spheres_images/100.100.500_200nm_leyka/bead_04.tif
- ijms-3802977 NeuroDecon-data/RU-Decon dataset demo/spheres_images/100.100.500_200nm_leyka/bead_05.tif
- ijms-3802977 NeuroDecon-data/RU-Decon dataset demo/spheres_images/100.100.500_200nm_leyka/bead_06.tif
- ijms-3802977 NeuroDecon-data/RU-Decon dataset demo/spheres_images/100.100.500_200nm_leyka/bead_07.tif
- ijms-3802977 NeuroDecon-data/RU-Decon dataset demo/spheres_images/100.100.500_200nm_leyka/bead_08.tif
- ijms-3802977 NeuroDecon-data/RU-Decon dataset demo/spheres_images/100.100.500_200nm_leyka/bead_09.tif
- ijms-3802977 NeuroDecon-data/RU-Decon dataset demo/spheres_images/100.100.500_200nm_leyka/bead_10.tif
- ijms-3802977 NeuroDecon-data/RU-Decon dataset demo/spheres_images/100.100.500_200nm_leyka/bead_11.tif
- ijms-3802977 NeuroDecon-data/RU-Decon dataset demo/spheres_images/100.100.500_200nm_leyka/bead_12.tif
- ijms-3802977 NeuroDecon-data/RU-Decon dataset demo/spheres_images/100.100.500_200nm_leyka/bead_13.tif
- ijms-3802977 NeuroDecon-data/RU-Decon dataset demo/spheres_images/100.100.500_200nm_leyka/bead_14.tif
- ijms-3802977 NeuroDecon-data/RU-Decon dataset demo/spheres_images/100.100.500_200nm_leyka/bead_15.tif
- ijms-3802977 NeuroDecon-data/RU-Decon dataset demo/spheres_images/100.100.500_200nm_leyka/bead_16.tif
- ijms-3802977 NeuroDecon-data/RU-Decon dataset demo/spheres_images/100.100.500_200nm_leyka/bead_17.tif
- ijms-3802977 NeuroDecon-data/RU-Decon dataset demo/spheres_images/100.100.500_200nm_leyka/bead_18.tif
- ijms-3802977 NeuroDecon-data/RU-Decon dataset demo/spheres_images/100.100.500_200nm_leyka/bead_19.tif
- ijms-3802977 NeuroDecon-data/RU-Decon dataset demo/spheres_images/100.100.500_200nm_leyka/bead_20.tif
- ijms-3802977 NeuroDecon-data/RU-Decon dataset demo/spheres_images/100.100.500_200nm_leyka/bead_21.tif
- ijms-3802977 NeuroDecon-data/RU-Decon dataset demo/spheres_images/100.100.500_200nm_leyka/bead_22.tif
- ijms-3802977 NeuroDecon-data/RU-Decon dataset demo/spheres_images/100.100.500_200nm_leyka/bead_23.tif
- ijms-3802977 NeuroDecon-data/RU-Decon dataset demo/spheres_images/100.100.500_200nm_leyka/bead_24.tif
- ijms-3802977 NeuroDecon-data/RU-Decon dataset demo/spheres_images/16.16.200_200nm_conus_cuts/
- ijms-3802977 NeuroDecon-data/RU-Decon dataset demo/spheres_images/16.16.200_200nm_conus_cuts/bead_00.tif
- ijms-3802977 NeuroDecon-data/RU-Decon dataset demo/spheres_images/16.16.200_200nm_conus_cuts/bead_01.tif
- ijms-3802977 NeuroDecon-data/RU-Decon dataset demo/spheres_images/16.16.200_200nm_conus_cuts/bead_02.tif
- ijms-3802977 NeuroDecon-data/RU-Decon dataset demo/spheres_images/16.16.200_200nm_conus_cuts/bead_03.tif
- ijms-3802977 NeuroDecon-data/RU-Decon dataset demo/spheres_images/16.16.200_200nm_conus_cuts/bead_04.tif
- ijms-3802977 NeuroDecon-data/RU-Decon dataset demo/spheres_images/16.16.200_200nm_conus_cuts/bead_05.tif
- ijms-3802977 NeuroDecon-data/RU-Decon dataset demo/spheres_images/16.16.200_200nm_conus_cuts/bead_06.tif
- ijms-3802977 NeuroDecon-data/RU-Decon dataset demo/spheres_images/16.16.200_200nm_conus_cuts/bead_07.tif
- ijms-3802977 NeuroDecon-data/RU-Decon dataset demo/spheres_images/16.16.200_200nm_conus_cuts/bead_08.tif
- ijms-3802977 NeuroDecon-data/RU-Decon dataset demo/spheres_images/16.16.200_200nm_conus_cuts/bead_09.tif
- ijms-3802977 NeuroDecon-data/RU-Decon dataset demo/spheres_images/16.16.200_200nm_conus_cuts/bead_10.tif
- ijms-3802977 NeuroDecon-data/RU-Decon dataset demo/spheres_images/16.16.200_200nm_conus_cuts/bead_11.tif
- ijms-3802977 NeuroDecon-data/RU-Decon dataset demo/spheres_images/16.16.200_200nm_conus_cuts/bead_12.tif
- ijms-3802977 NeuroDecon-data/RU-Decon dataset demo/spheres_images/16.16.200_200nm_conus_cuts/bead_13.tif
- ijms-3802977 NeuroDecon-data/RU-Decon dataset demo/spheres_images/16.16.200_200nm_conus_cuts/bead_14.tif
- ijms-3802977 NeuroDecon-data/RU-Decon dataset demo/spheres_images/16.16.200_200nm_conus_cuts/bead_15.tif
- ijms-3802977 NeuroDecon-data/RU-Decon dataset demo/spheres_images/16.16.200_200nm_conus_cuts/bead_16.tif
- ijms-3802977 NeuroDecon-data/RU-Decon dataset demo/spheres_images/16.16.200_200nm_conus_cuts/bead_17.tif
- ijms-3802977 NeuroDecon-data/RU-Decon dataset demo/spheres_images/19.19.200_200nm_vital/
- ijms-3802977 NeuroDecon-data/RU-Decon dataset demo/spheres_images/19.19.200_200nm_vital/1bead_00.tif
- ijms-3802977 NeuroDecon-data/RU-Decon dataset demo/spheres_images/19.19.200_200nm_vital/1bead_01.tif
- ijms-3802977 NeuroDecon-data/RU-Decon dataset demo/spheres_images/19.19.200_200nm_vital/1bead_02.tif
- ijms-3802977 NeuroDecon-data/RU-Decon dataset demo/spheres_images/19.19.200_200nm_vital/1bead_03.tif
- ijms-3802977 NeuroDecon-data/RU-Decon dataset demo/spheres_images/19.19.200_200nm_vital/1bead_04.tif
- ijms-3802977 NeuroDecon-data/RU-Decon dataset demo/spheres_images/19.19.200_200nm_vital/1bead_05.tif
- ijms-3802977 NeuroDecon-data/RU-Decon dataset demo/spheres_images/19.19.200_200nm_vital/1bead_06.tif
- ijms-3802977 NeuroDecon-data/RU-Decon dataset demo/spheres_images/19.19.200_200nm_vital/1bead_07.tif
- ijms-3802977 NeuroDecon-data/RU-Decon dataset demo/spheres_images/19.19.200_200nm_vital/1bead_08.tif
- ijms-3802977 NeuroDecon-data/RU-Decon dataset demo/spheres_images/19.19.200_200nm_vital/1bead_09.tif
- ijms-3802977 NeuroDecon-data/RU-Decon dataset demo/spheres_images/19.19.200_200nm_vital/1bead_10.tif
- ijms-3802977 NeuroDecon-data/RU-Decon dataset demo/spheres_images/19.19.200_200nm_vital/1bead_11.tif
- ijms-3802977 NeuroDecon-data/RU-Decon dataset demo/spheres_images/19.19.200_200nm_vital/bead_00.tif
- ijms-3802977 NeuroDecon-data/RU-Decon dataset demo/spheres_images/19.19.200_200nm_vital/bead_01.tif
- ijms-3802977 NeuroDecon-data/RU-Decon dataset demo/spheres_images/19.19.200_200nm_vital/bead_02.tif
- ijms-3802977 NeuroDecon-data/RU-Decon dataset demo/spheres_images/19.19.200_200nm_vital/bead_03.tif
- ijms-3802977 NeuroDecon-data/RU-Decon dataset demo/spheres_images/19.19.200_200nm_vital/bead_04.tif
- ijms-3802977 NeuroDecon-data/RU-Decon dataset demo/spheres_images/19.19.200_200nm_vital/bead_05.tif
- ijms-3802977 NeuroDecon-data/RU-Decon dataset demo/spheres_images/22.22.100_200nm_green/
- ijms-3802977 NeuroDecon-data/RU-Decon dataset demo/spheres_images/22.22.100_200nm_green/bead_00_00.tif
- ijms-3802977 NeuroDecon-data/RU-Decon dataset demo/spheres_images/22.22.100_200nm_green/bead_00_01.tif
- ijms-3802977 NeuroDecon-data/RU-Decon dataset demo/spheres_images/22.22.100_200nm_green/bead_00_02.tif
- ijms-3802977 NeuroDecon-data/RU-Decon dataset demo/spheres_images/22.22.100_200nm_green/bead_00_03.tif
- ijms-3802977 NeuroDecon-data/RU-Decon dataset demo/spheres_images/22.22.100_200nm_green/bead_00_04.tif
- ijms-3802977 NeuroDecon-data/RU-Decon dataset demo/spheres_images/22.22.100_200nm_green/bead_00_05.tif
- ijms-3802977 NeuroDecon-data/RU-Decon dataset demo/spheres_images/22.22.100_200nm_green/bead_00_06.tif
- ijms-3802977 NeuroDecon-data/RU-Decon dataset demo/spheres_images/22.22.100_200nm_green/bead_00_07.tif
- ijms-3802977 NeuroDecon-data/RU-Decon dataset demo/spheres_images/22.22.100_200nm_green/bead_00_08.tif
- ijms-3802977 NeuroDecon-data/RU-Decon dataset demo/spheres_images/22.22.100_200nm_green/bead_00_09.tif
- ijms-3802977 NeuroDecon-data/RU-Decon dataset demo/spheres_images/22.22.100_200nm_green/bead_00_10.tif
- ijms-3802977 NeuroDecon-data/RU-Decon dataset demo/spheres_images/22.22.100_200nm_green/bead_00_11.tif
- ijms-3802977 NeuroDecon-data/RU-Decon dataset demo/spheres_images/22.22.100_200nm_green/bead_00_12.tif
- ijms-3802977 NeuroDecon-data/RU-Decon dataset demo/spheres_images/22.22.100_200nm_green/bead_00_13.tif
- ijms-3802977 NeuroDecon-data/RU-Decon dataset demo/spheres_images/22.22.100_200nm_green/bead_00_14.tif
- ijms-3802977 NeuroDecon-data/RU-Decon dataset demo/spheres_images/22.22.100_200nm_green/bead_00_15.tif
- ijms-3802977 NeuroDecon-data/RU-Decon dataset demo/spheres_images/22.22.100_200nm_green/bead_00_16.tif
- ijms-3802977 NeuroDecon-data/RU-Decon dataset demo/spheres_images/22.22.100_200nm_green/bead_03_00.tif
- ijms-3802977 NeuroDecon-data/RU-Decon dataset demo/spheres_images/22.22.100_200nm_green/bead_03_01.tif
- ijms-3802977 NeuroDecon-data/RU-Decon dataset demo/spheres_images/22.22.100_200nm_green/bead_03_02.tif
- ijms-3802977 NeuroDecon-data/RU-Decon dataset demo/spheres_images/22.22.100_200nm_green/bead_03_03.tif
- ijms-3802977 NeuroDecon-data/RU-Decon dataset demo/spheres_images/22.22.100_200nm_green/bead_03_05.tif
- ijms-3802977 NeuroDecon-data/RU-Decon dataset demo/spheres_images/22.22.100_200nm_green/bead_03_06.tif
- ijms-3802977 NeuroDecon-data/RU-Decon dataset demo/spheres_images/22.22.100_200nm_green/bead_03_07.tif
- ijms-3802977 NeuroDecon-data/RU-Decon dataset demo/spheres_images/22.22.100_200nm_green/bead_03_08.tif
- ijms-3802977 NeuroDecon-data/RU-Decon dataset demo/synthetic_data/
- ijms-3802977 NeuroDecon-data/RU-Decon dataset demo/synthetic_data/synthetic_spheres.tiff
- ijms-3802977 NeuroDecon-data/RU-Decon dataset demo/synthetic_data/synthetic_sticks.tiff
- Supplementary_materials.pdf
