# Supplementary material for: NeuroDecon: A Neural Network-Based Method for Three-Dimensional Deconvolution of Fluorescent Microscopic Images
Source: Int J Mol Sci. 2025 Sep 9;26(18):8770. doi: 10.3390/ijms26188770 (PMC12469540; doi:10.3390/ijms26188770)
Supplement: Supplementary file 1 [file ijms-26-08770-s001.zip › ijms-3802977 NeuroDecon-code/NeuroDecon-code/NeuroDecon-release_prepare/DataGeneration/data_generation.ipynb]

# %% [markdown]
# Dataset generation

This notebook present an example how to generate data in the way, described in the paper. 

# %% [markdown]
## Input data

This section contains all data, which can be provided as an input. All cells after that are going to generate dataset, using this parameters. Notably, for dataset generation it is important to cut beads images with same scale and microscope parameters: it is not necessary for all pictures to be the same size. The main thing is that they should be monochannel and of “uint8” format.

A list of all arguments that need to be filled in for successful data generation:
- *PATHS* - list with paths to .tif/.tiff images with accurate images of biological structures. They can even be obtained from public sources;
- *SPHERES_PATH* - path to the blurred volumetric images of spheres;
- *BEAD_SHAPE* - image size of a clear sphere (number of layers, width, height);
- *Z_SCALE, X_SCALE, Y_SCALE* - sphere imaging scales along OZ, OX, OY axes, respectively (in µm/plxl);
- *BEAD_DIAMETER* - sphere diameter (in µm/pxl);
- *IMG_SPLIT_SHAPE* - partition size of the input accurate images of biological objects (number of layers, width, height in each sample);
- *DATA_SHAPE* - the size of the images in the final dataset. The size should be NOT LESS than in *IMG_SPLIT_SHAPE* along each of the axes (number of layers, width, height);
- *DATASET_NAME, DATASET_PATH* - dataset path and name;
- *AUGMENTATETION_RATE* - number of additional augmentation transformations;
- *DESCRIPTION* - dataset description (optional).

In the next section there is just an example data, which can be find from links in paper.

# %% [code]
# images paths
PATHS = [
    "./data/imgs/synthetic_spheres.tiff",
    "./data/imgs/synthetic_sticks.tiff",
    ]  

# init blured and clear spheres
SPHERES_PATH = "./data/spheres/22.22.100_200nm_green"
BEAD_SHAPE = [31, 63, 63]
Z_SCALE, X_SCALE, Y_SCALE = 0.1, 0.022, 0.022
BEAD_DIAMETER = 0.2

# init constants for dataset
IMG_SPLIT_SHAPE = (30, 150, 150)
DATA_SHAPE = (36, 160, 160) 

# constants for dataset naming and saving
DATASET_NAME, DATASET_PATH = "test_dataset", "./"
DESCRIPTION = "Test description"
AUGMENTATETION_RATE = 3

# %% [markdown]
## Data generation

### 1. Importing files and functions to run the data generation pipeline

# %% [code]
import typing as tp
import numpy as np

from pipeline_provider import Pipeline
from dataset_generator import DatasetGenerator
from image_processing import *
from utils import *
from spheres_processing import *


def noize_filtering(img : np.ndarray, gauss_blur_sigma : float = 3.5) -> np.ndarray:
    binarized_img = make_3d_binarization(img, gauss_blur_sigma)
    img[binarized_img == 0] = 0
    return img

def extention_bluring(img : np.ndarray, z_rad:int, x_rad:int, y_rad:int) -> np.ndarray:
    z_rad = max(z_rad, 1)
    x_rad = max(x_rad, 1)
    y_rad = max(y_rad, 1)
    blur_filter = np.zeros(shape=(2 * z_rad - 1, 2 * x_rad - 1, 2 * y_rad - 1))
    
    for z in range(2 * z_rad - 1):
        for x in range(2 * x_rad - 1):
            for y in range(2 * y_rad - 1):
                if ((z - z_rad + 1) / z_rad) ** 2 + ((x - x_rad + 1) / x_rad) ** 2 + ((y - y_rad + 1) / y_rad) ** 2 <= 1:
                    blur_filter[z, x, y] = 1
    blur_filter = blur_filter / np.sum(blur_filter)
    
    new_img = convolution(img, blur_filter)
    return new_img


def augmentate_imgs(img : np.ndarray, augmentation_cnt : int = 10) -> tp.List[np.ndarray]:
    augmentated_imgs = [img]
    each_piece_augmentate_piece = augmentation_cnt - 1
    
    min_crop_size = 1
    for j in range(each_piece_augmentate_piece):
        new_img = img
        
        # rotate img
        rotates_cnt = np.random.randint(0, 3) 
        if rotates_cnt != 0:
            new_img = np.rot90(new_img, rotates_cnt, (1, 2))
        
        # make extention blur
        rad_Z = np.random.randint(0, 7)
        rad_X = np.random.randint(0, 15)
        rad_Y = np.random.randint(0, 15)
        new_img = extention_bluring(new_img, rad_Z, rad_X, rad_Y)
        
        # blur image for smoothing edges
        sigma_Z = np.random.uniform(0, 1)
        sigma_X = np.random.uniform(0, 1)
        sigma_Y = np.random.uniform(0, 1)
        new_img = gaussian_filter(new_img, sigma=(sigma_Z, sigma_X, sigma_Y))
        
        # shift along axes
        shift_along_z = np.random.randint(-6, 6)
        shift_along_x = np.random.randint(-12, 12)
        shift_along_y = np.random.randint(-12, 12) 
        new_img = move_frame(new_img, [shift_along_z, shift_along_x, shift_along_y])
        
        # add median filter for variative noize smoothing 
        size_z = np.random.randint(1, 5)
        size_xy = np.random.randint(1, 15)
        new_img = median_blurring(new_img, size_tuple=(size_z, size_xy, size_xy))
        
        # add to augmentated stack
        augmentated_imgs.append(new_img)
        
    return augmentated_imgs


def generate_pair(img:np.ndarray, blured_bead:np.ndarray, clear_bead:np.ndarray) -> tp.Tuple[np.ndarray]:
    # generate data
    x_data = convolution(img, blured_bead)
    y_data = convolution(img, clear_bead)
        
    return (x_data, y_data)

def discretize_data_intensities(x_data:np.ndarray, y_data:np.ndarray, max_discr_val:int = 255) -> tp.Tuple[np.ndarray]:
    x_data = (np.round(x_data * max_discr_val)).astype("float32") / max_discr_val
    print(f"DISCR INFO: Blured sum: {np.sum(x_data)}, Clear sum: {np.sum(y_data)}, Blured max: {np.max(x_data)},  Clear max: {np.max(y_data)}")
    return (x_data, y_data)

def variate_intensity(x_data:np.ndarray, y_data:np.ndarray) -> tp.Tuple[np.ndarray]:
    max_value = uniform(0.25, 1.0)
    multipluer = max_value / np.amax(x_data)
    print(f"np.amax(x_data): {np.amax(x_data)}, max_value: {max_value}, multipluer: {multipluer}")
    x_data *= multipluer
    y_data *= multipluer
    
    print(f"VAR INFO: Blured sum: {np.sum(x_data)}, Clear sum: {np.sum(y_data)}, Blured max: {np.max(x_data)},  Clear max: {np.max(y_data)}")

    return (x_data, y_data)


def image_loading(path : str, image_max_value:int = 255) ->tp.List[np.ndarray]:
    # load image
    img = load_tiff(path)
    img = (img - np.min(img)).astype("float32") / (np.max(img) - np.min(img)) * image_max_value
    return [img]


def make_shifts_of_origin_image(img : np.ndarray, shifts_size : tp.Tuple[int], shifts_count : tp.Tuple[int]):
    new_img_list = []
    
    for y_shift in range(shifts_count[0]):
        for x_shift in range(shifts_count[1]):
            new_img = img[:, y_shift*shifts_size[0]:, x_shift*shifts_size[1]:]
            new_img_list.append(new_img)
            print(f"Appended new img. New img shape: {new_img.shape}, old shape: {img.shape}")
    
    print(f"Total size: {len(new_img_list)}")
    return new_img_list


def image_slicing(img : np.ndarray, image_split_shape : tp.Tuple[int], image_max_value:int = 255) ->tp.List[np.ndarray]:
    # binarize to find places where could be usefull structures and no background
    binarized_img = make_3d_binarization(img, gauss_blur_sigma = 3.5)
    binarized_img_pieces = np.array(split_image(binarized_img,
        min(image_split_shape[2], binarized_img.shape[2]), 
        min(image_split_shape[1], binarized_img.shape[1]), 
        min(image_split_shape[0], binarized_img.shape[0])))
    
    # select pieces which contains some info
    pieces_sums = np.array([np.sum(piece) for piece in binarized_img_pieces])
    print(f"splited binarised parts: {len(binarized_img_pieces)}")
    pieces_indxs = np.where(pieces_sums > 0)
    
    # ..and split it..
    img_pieces = np.array(split_image(img,
        min(image_split_shape[2], img.shape[2]), 
        min(image_split_shape[1], img.shape[1]), 
        min(image_split_shape[0], img.shape[0])))
    # ...and select some pieces with info
    img_pieces = img_pieces[pieces_indxs]
    img_pieces = [piece for piece in img_pieces]
    print(f"splited non-empty parts: {len(img_pieces)}")
    print(len(img_pieces), img_pieces[0].shape)
    return img_pieces

# %% [markdown]
### 2. Spheres generation

# %% [code]
import matplotlib.cm as cm
from plotting_utils import *

# Spheres generation
gauss_blur_sigma = 1.5
blured_bead = generate_average_bead(SPHERES_PATH, BEAD_SHAPE, low_border=1, gauss_blur_sigma=gauss_blur_sigma)
clear_airy_bead = model_3d_airy_bead(BEAD_SHAPE, Z_SCALE, X_SCALE, Y_SCALE, BEAD_DIAMETER, zoomfactor=2.6)

# Adittional blurring for testing
blured_clear_airy_bead = gaussian_blurring_sphere(clear_airy_bead, Z_SCALE, X_SCALE, Y_SCALE, 4, additional_space_xy=0.075, additional_space_z = 0.150)
#blured_clear_airy_bead = clear_airy_bead

# normalize for using as filters
blured_bead = blured_bead / np.sum(blured_bead)
clear_bead = blured_clear_airy_bead / np.sum(blured_clear_airy_bead)

# Checking that beads are centered...
print(blured_bead.dtype, clear_bead.dtype)
print(np.unravel_index(clear_bead.argmax(), clear_bead.shape), clear_bead[np.unravel_index(clear_bead.argmax(), clear_bead.shape)])
print(clear_bead[clear_bead.shape[0] // 2, clear_bead.shape[1] // 2, clear_bead.shape[2] // 2])
print(np.unravel_index(blured_bead.argmax(), blured_bead.shape), blured_bead[np.unravel_index(blured_bead.argmax(), blured_bead.shape)])
# ...and the sum of intensities is equal to 1
print(np.sum(clear_bead))
print(np.sum(blured_bead))

# Drawing filters
plot_image_slices(blured_bead, cm.jet, X_SCALE, Z_SCALE, np.array(BEAD_SHAPE) // 2)
plot_image_slices(clear_bead, cm.jet, X_SCALE, Z_SCALE, np.array(BEAD_SHAPE) // 2)

# %% [code]
fig, axes = center_intensities_show(blured_clear_airy_bead)
fig.show()

# %% [markdown]
### 3. Data generation pipeline

# %% [code]
# init dataset generator
dg = DatasetGenerator(DATASET_NAME, DATA_SHAPE, data_description=DESCRIPTION, path=DATASET_PATH)
dg.dump_data_info()

# Saving spheres as one of the forming parts of the dataset!
np.save(os.path.join(DATASET_PATH + DATASET_NAME, "blured_bead"), blured_bead)
np.save(os.path.join(DATASET_PATH + DATASET_NAME, "clear_bead"), clear_bead)

# There is list of methods, which making a pipeline
methods_list = [
    lambda path : image_loading(path),
    lambda img: make_shifts_of_origin_image(img, (75, 50), (2, 3)),
    lambda img: image_slicing(img, IMG_SPLIT_SHAPE),
    lambda img: [img] if np.sum(img) > 0 else [],                               # filter in pipeline
    lambda img: [img] if np.amax(img) > 15 else [],                               # filter in pipeline
    lambda img: augmentate_imgs(img, AUGMENTATETION_RATE),
    lambda img: [img] if np.sum(img) > 0 else [],                               # filter in pipeline
    lambda img: inflate_image(img, DATA_SHAPE),
    lambda img : generate_pair(img, blured_bead, clear_bead),
    lambda x_data, y_data : variate_intensity(x_data, y_data),
    lambda x_data, y_data : discretize_data_intensities(x_data, y_data),
    lambda x_data, y_data : dg.append(x_data, y_data) 
]

pipeline = Pipeline(methods_list)
for path in PATHS:
    pipeline(path) 
dg.dump_data_info()
dg.close()

# %% [code]
dg.dump_data_info()
dg.close()

# %% [code]
