# Supplementary material for: NeuroDecon: A Neural Network-Based Method for Three-Dimensional Deconvolution of Fluorescent Microscopic Images
Source: Int J Mol Sci. 2025 Sep 9;26(18):8770. doi: 10.3390/ijms26188770 (PMC12469540; doi:10.3390/ijms26188770)
Supplement: Supplementary file 1 [file ijms-26-08770-s001.zip › ijms-3802977 NeuroDecon-code/NeuroDecon-code/NeuroDecon-release_prepare/DataGeneration/utils.py]

from random import uniform, shuffle
import numpy as np

from PIL import Image, ImageFilter

# Files saving/loading
def save_tiff(image_3d : np.ndarray, file_name : str) -> None:
    images_list = []
    for layer in image_3d:
        images_list.append(Image.fromarray(layer.astype("uint8")))
    images_list[0].save(file_name, save_all=True, append_images=images_list[1:])
    return


def load_tiff(path : str) -> np.ndarray:
    try:
        image = Image.open(path)
        ncols, nrows = image.size
        nlayers =  image.n_frames

        imgArray = np.ndarray([nlayers,nrows,ncols])
        for i in range(nlayers):
            image.seek(i)
            imgArray[i,:,:] = np.array(image)
        return imgArray
    except FileNotFoundError:
        print("ReadTiffStackFile: Error. File not found!")
        return None

# TODO: Methods to be refactored and rewrited for more time effecienty

def generateThickMask(
    mask, new_mask_shape, mask_center, new_musk_center, thickness, thickness_z
):
    new_mask = np.zeros(new_mask_shape, dtype="float32")

    for layer in range(new_mask_shape[0]):
        for row in range(new_mask_shape[1]):
            for col in range(new_mask_shape[2]):
                if (layer - new_musk_center[0]) ** 2 / (thickness_z * thickness_z) + (
                    row - new_musk_center[1]
                ) ** 2 / (thickness * thickness) + (col - new_musk_center[2]) ** 2 / (
                    thickness * thickness
                ) <= 1:
                    coord = np.array([layer, row, col])
                    new_mask = drawMaskInPos(new_mask, mask, coord, mask_center)
    return new_mask


# Function for finding maximum intensity point
def FindMaxIntensity(blured_image):
    max_layer, max_row, max_col = 0, 0, 0
    max_intensity = blured_image[0][0][0]

    for layer in range(blured_image.shape[0]):
        for row in range(blured_image.shape[1]):
            for col in range(blured_image.shape[2]):
                if max_intensity < blured_image[layer][row][col]:
                    max_intensity = blured_image[layer][row][col]
                    max_layer = layer
                    max_row = row
                    max_col = col
    return max_layer, max_row, max_col, max_intensity


def GeneratePair(blured, rad_x, rad_y, rad_z):
    center_layer, center_row, center_col, max_intensity = FindMaxIntensity(blured)
    circle = GenerateCirlce(rad_x, rad_y, rad_z, center_layer, center_row, center_col, blured.shape)

    # randomize higher intensity
    circle = circle / np.amax(circle) * np.amax(blured)
    return circle, np.array([center_layer, center_row, center_col])


def ConcatenateLayers(canvas, layers):
    tmp_layers = np.array(layers, dtype="float32")
    canvas = np.sum(tmp_layers, axis=0)
    return canvas


def saveModelAsTiffs(blured, clear, path_blured, path_clear, multiplier=1.0):
    for i in range(len(blured)):
        blured_path = path_blured + "/blured_{}.tiff".format(i + 1)
        cleared_path = path_clear + "/clear_{}.tiff".format(i + 1)

        SaveTiff(blured[i] * multiplier, blured_path)
        SaveTiff(clear[i] * multiplier, cleared_path)
    return


def TransformDataToLists(data, normilize=255.0, dtype="float32"):
    res = []
    for i, (d) in enumerate(data):
        layers = d.shape[0]
        width = d.shape[1]
        height = d.shape[2]

        res.append((d.reshape(layers, width, height, 1) / normilize).astype(dtype))
    return res


def getSomeElementsRand(elements, cnt):
    trues = [True] * cnt
    falses = [False] * (len(elements) - cnt)
    parts = trues + falses
    shuffle(parts)

    return elements[parts]

def getSomeElementsMaxInt(elements, cnt):
    tmpInts = np.sum(np.sum(np.sum(elements, axis=3), axis=2), axis=1)
    tmpIntsSorted = np.sort(tmpInts)
    border = tmpIntsSorted[-cnt]
    returned = []
    
    for i in len(elements):
        if tmpInts[i] >= border:
            returned.append(elements[i])
            if len(returned) == cnt:
                break
    
    return returned

def getSomeElements(elements, cnt, criteria="rand"):
    if len(elements) <= cnt:
        cnt = len(elements)

    if criteria == "rand":
        return getSomeElementsRand(elements, cnt)
    elif criteria == "maxInt":
        return getSomeElementsMaxInt(elements, cnt)
    else:
        print("'getSomeElements' warning: bad criteria name! Returned first cnt elements")
        return elements[0:min(cnt, len(elements))]
