# Supplementary material for: NeuroDecon: A Neural Network-Based Method for Three-Dimensional Deconvolution of Fluorescent Microscopic Images
Source: Int J Mol Sci. 2025 Sep 9;26(18):8770. doi: 10.3390/ijms26188770 (PMC12469540; doi:10.3390/ijms26188770)
Supplement: Supplementary file 1 [file ijms-26-08770-s001.zip › ijms-3802977 NeuroDecon-code/NeuroDecon-code/NeuroDecon-release_prepare/ModelTraining/CNNModels/cnn_deconv_unet_exp.py]

import tensorflow as tf
import keras.backend as K
import numpy as np
from tensorflow import keras
from tensorflow.keras import layers
from tensorflow.keras.optimizers import Adam
from tensorflow.keras.optimizers.experimental import AdamW


class MSETVLoss:
    def __init__(self):
        # define directions to first deriatevies
        self._x_dif = np.array([[[-1, 1], [0, 0]], [[0, 0], [0, 0]]])

        self._y_dif = np.array([[[-1, 0], [1, 0]], [[0, 0], [0, 0]]])

        self._z_dif = np.array([[[-1, 0], [0, 0]], [[1, 0], [0, 0]]])

        filters = [
            self._x_dif,
            self._y_dif,
            self._z_dif,
        ]

        self._tf_filters = []

        for i_filter in filters:
            filter_shape = i_filter.shape
            tf_filter = i_filter.flatten()[::-1].reshape(filter_shape)  # filter.T
            tf_filter = tf.constant(
                tf_filter.reshape(
                    tf_filter.shape[0], tf_filter.shape[1], tf_filter.shape[2], 1, 1
                ),
                dtype=tf.float32,
            )
            self._tf_filters.append(tf_filter)

        pass

    def _mse_tv_loss_function(self, y_true, y_pred, tv_coef):
        results = []

        res_x = tf.nn.conv3d(
            y_pred, self._tf_filters[0], [1, 1, 1, 1, 1], "VALID", "NDHWC"
        )
        res_y = tf.nn.conv3d(
            y_pred, self._tf_filters[1], [1, 1, 1, 1, 1], "VALID", "NDHWC"
        )
        res_z = tf.nn.conv3d(
            y_pred, self._tf_filters[2], [1, 1, 1, 1, 1], "VALID", "NDHWC"
        )

        l1_grad_norm_reg = tf.math.reduce_mean(
            tf.math.sqrt(res_x**2 + res_y**2 + res_z**2)
        )

        mse_part = tf.keras.losses.MSE(y_true, y_pred)

        return mse_part + l1_grad_norm_reg * tv_coef

    def make_loss(self, tv_coef: float):
        def msetv(y_true, y_pred):
            return self._mse_tv_loss_function(y_true, y_pred, tv_coef)

        return msetv


class MSEHessianLoss:
    def __init__(self):
        # define directions to first deriatevies
        self._x_dif = np.array([[[-1, 1], [0, 0]], [[0, 0], [0, 0]]])

        self._y_dif = np.array([[[-1, 0], [1, 0]], [[0, 0], [0, 0]]])

        self._z_dif = np.array([[[-1, 0], [0, 0]], [[1, 0], [0, 0]]])

        filters = [
            self._x_dif,
            self._y_dif,
            self._z_dif,
        ]

        self._tf_filters = []

        for i_filter in filters:
            filter_shape = i_filter.shape
            tf_filter = i_filter.flatten()[::-1].reshape(filter_shape)  # filter.T
            tf_filter = tf.constant(
                tf_filter.reshape(
                    tf_filter.shape[0], tf_filter.shape[1], tf_filter.shape[2], 1, 1
                ),
                dtype=tf.float32,
            )
            self._tf_filters.append(tf_filter)

        pass

    def _mse_hessian_loss_function(self, y_true, y_pred, hes_coef):
        results = []

        dx = tf.nn.conv3d(
            y_pred, self._tf_filters[0], [1, 1, 1, 1, 1], "VALID", "NDHWC"
        )
        dx2 = tf.nn.conv3d(dx, self._tf_filters[0], [1, 1, 1, 1, 1], "VALID", "NDHWC")
        dxy = tf.nn.conv3d(dx, self._tf_filters[1], [1, 1, 1, 1, 1], "VALID", "NDHWC")
        dxz = tf.nn.conv3d(dx, self._tf_filters[2], [1, 1, 1, 1, 1], "VALID", "NDHWC")

        dy = tf.nn.conv3d(
            y_pred, self._tf_filters[1], [1, 1, 1, 1, 1], "VALID", "NDHWC"
        )
        dy2 = tf.nn.conv3d(dy, self._tf_filters[1], [1, 1, 1, 1, 1], "VALID", "NDHWC")
        dyz = tf.nn.conv3d(dy, self._tf_filters[2], [1, 1, 1, 1, 1], "VALID", "NDHWC")

        dz = tf.nn.conv3d(
            y_pred, self._tf_filters[2], [1, 1, 1, 1, 1], "VALID", "NDHWC"
        )
        dz2 = tf.nn.conv3d(dz, self._tf_filters[2], [1, 1, 1, 1, 1], "VALID", "NDHWC")

        hessian_forbenius_reg = tf.math.sqrt(
            tf.math.reduce_mean(
                dx2**2 + dy2**2 + dz2**2 + 2 * dxy**2 + 2 * dxz**2 + 2 * dyz**2
            )
            + 0.000025
        )

        mse_part = tf.keras.losses.MSE(y_true, y_pred)

        return mse_part + hessian_forbenius_reg * hes_coef

    def make_loss(self, hes_coef: float):
        def msehess(y_true, y_pred):
            return self._mse_hessian_loss_function(y_true, y_pred, hes_coef)

        return msehess


# Class witch provides CNN training and giving answers
class CNNDeconvUNet:
    def __init__(self):
        return

    def build_model(
        input_shape=(64, 64, 40, 1),
        learning_rate: float = 0.001,
        reg_term: float = 0.0,
        max_value: float = 1,
        is_need_bias: bool = True,
    ):
        enc_channels_1 = 16
        enc_channels_2 = enc_channels_1 * 2
        enc_channels_3 = enc_channels_1 * 4

        enc_channels_4 = enc_channels_1 * 8

        # Define the input as a tensor with shape input_shape
        X_input = layers.Input(input_shape, name="img")

        # Stage 1: first Residual layer with (3x3) kernels and (40, 64, 64, *) input_shape
        X_res_con_1 = layers.Conv3D(
            enc_channels_1,
            (1, 1, 1),
            name="conv1_0",
            padding="same",
            use_bias=is_need_bias,
        )(X_input)

        X = layers.Conv3D(
            enc_channels_1,
            (3, 3, 3),
            name="conv1_1",
            padding="same",
            use_bias=is_need_bias,
        )(X_res_con_1)
        X = layers.BatchNormalization()(X)
        X = layers.LeakyReLU()(X)

        X = layers.Conv3D(
            enc_channels_1,
            (3, 3, 3),
            name="conv1_3",
            padding="same",
            use_bias=is_need_bias,
        )(X)
        X = layers.BatchNormalization()(X)
        X = layers.Add()([X, X_res_con_1])
        X_1 = layers.LeakyReLU()(X)

        X = layers.MaxPooling3D((1, 2, 2))(X_1)

        # Stage 2: second Residual layer with (3x3) kernels and (32, 32, 1) input_shape
        X_res_con_2 = layers.Conv3D(
            enc_channels_2,
            (1, 1, 1),
            name="conv2_0",
            padding="same",
            use_bias=is_need_bias,
        )(X)

        X = layers.Conv3D(
            enc_channels_2,
            (3, 3, 3),
            name="conv2_1",
            padding="same",
            use_bias=is_need_bias,
        )(X_res_con_2)
        X = layers.BatchNormalization()(X)
        X = layers.LeakyReLU()(X)

        X = layers.Conv3D(
            enc_channels_2,
            (3, 3, 3),
            name="conv2_3",
            padding="same",
            use_bias=is_need_bias,
        )(X)
        X = layers.BatchNormalization()(X)
        X = layers.Add()([X, X_res_con_2])
        X_2 = layers.LeakyReLU()(X)

        X = layers.MaxPooling3D((1, 2, 2))(X_2)

        # Stage 3: third Residual layer with (3x3) kernels and (16, 16, 1) input_shape
        X_res_con_3 = layers.Conv3D(
            enc_channels_3,
            (1, 1, 1),
            name="conv3_0",
            padding="same",
            use_bias=is_need_bias,
        )(X)

        X = layers.Conv3D(
            enc_channels_3,
            (3, 3, 3),
            name="conv3_1",
            padding="same",
            use_bias=is_need_bias,
        )(X_res_con_3)
        X = layers.BatchNormalization()(X)
        X = layers.LeakyReLU()(X)

        X = layers.Conv3D(
            enc_channels_3,
            (3, 3, 3),
            name="conv3_3",
            padding="same",
            use_bias=is_need_bias,
        )(X)
        X = layers.BatchNormalization()(X)
        X = layers.Add()([X, X_res_con_3])
        X_3 = layers.LeakyReLU()(X)

        X = layers.MaxPooling3D((1, 2, 2))(X_3)

        # Stage 4: fourth Residual layer with (5x5) kernels and (16, 16, 1) input_shape
        X_res_con_4 = layers.Conv3D(
            enc_channels_4,
            (1, 1, 1),
            name="conv4_0",
            padding="same",
            use_bias=is_need_bias,
        )(X)

        X = layers.Conv3D(
            enc_channels_4,
            (3, 3, 3),
            name="conv4_1",
            padding="same",
            use_bias=is_need_bias,
        )(X_res_con_4)
        X = layers.BatchNormalization()(X)
        X = layers.LeakyReLU()(X)

        X = layers.Conv3D(
            enc_channels_4,
            (3, 3, 3),
            name="conv4_3",
            padding="same",
            use_bias=is_need_bias,
        )(X)
        X = layers.BatchNormalization()(X)
        X = layers.Add()([X, X_res_con_4])
        X = layers.LeakyReLU()(X)

        # Stage 5: upsampling info from 4th stage
        X = layers.UpSampling3D((1, 2, 2))(X)
        X = layers.Concatenate(axis=-1)([X_3, X])

        X_res_con_5 = layers.Conv3D(
            enc_channels_3,
            (1, 1, 1),
            name="conv5_0",
            padding="same",
            use_bias=is_need_bias,
        )(X)

        X = layers.Conv3D(
            enc_channels_3,
            (3, 3, 3),
            name="conv5_1",
            padding="same",
            use_bias=is_need_bias,
        )(X_res_con_5)
        X = layers.BatchNormalization()(X)
        X = layers.LeakyReLU()(X)

        X = layers.Conv3D(
            enc_channels_3,
            (3, 3, 3),
            name="conv5_3",
            padding="same",
            use_bias=is_need_bias,
        )(X)
        X = layers.BatchNormalization()(X)
        X = layers.Add()([X, X_res_con_5])
        X = layers.LeakyReLU()(X)

        # Stage 6: upsampling info from 4th stage
        X = layers.UpSampling3D((1, 2, 2))(X)
        X = layers.Concatenate(axis=-1)([X_2, X])

        X_res_con_6 = layers.Conv3D(
            enc_channels_2,
            (1, 1, 1),
            name="conv6_0",
            padding="same",
            use_bias=is_need_bias,
        )(X)

        X = layers.Conv3D(
            enc_channels_2,
            (3, 3, 3),
            name="conv6_1",
            padding="same",
            use_bias=is_need_bias,
        )(X_res_con_6)
        X = layers.BatchNormalization()(X)
        X = layers.LeakyReLU()(X)

        X = layers.Conv3D(
            enc_channels_2,
            (3, 3, 3),
            name="conv6_3",
            padding="same",
            use_bias=is_need_bias,
        )(X)
        X = layers.BatchNormalization()(X)
        X = layers.Add()([X, X_res_con_6])
        X = layers.LeakyReLU()(X)

        # Stage 7: upsampling info from 2rd stage
        X = layers.UpSampling3D((1, 2, 2))(X)
        X = layers.Concatenate(axis=-1)([X_1, X])

        X_res_con_7 = layers.Conv3D(
            enc_channels_1,
            (1, 1, 1),
            name="conv7_0",
            padding="same",
            use_bias=is_need_bias,
        )(X)

        X = layers.Conv3D(
            enc_channels_1,
            (3, 3, 3),
            name="conv7_1",
            padding="same",
            use_bias=is_need_bias,
        )(X_res_con_7)
        X = layers.BatchNormalization()(X)
        X = layers.LeakyReLU()(X)

        X = layers.Conv3D(
            enc_channels_1,
            (3, 3, 3),
            name="conv7_3",
            padding="same",
            use_bias=is_need_bias,
        )(X)
        X = layers.BatchNormalization()(X)
        X = layers.Add()([X, X_res_con_7])
        X = layers.LeakyReLU()(X)

        # Stage 8: final stage
        X_res_con_8 = layers.Conv3D(
            enc_channels_1,
            (1, 1, 1),
            name="conv8_1",
            padding="same",
            use_bias=is_need_bias,
        )(X)

        X = layers.Conv3D(
            enc_channels_1,
            (3, 3, 3),
            name="conv8_2",
            padding="same",
            use_bias=is_need_bias,
        )(X_res_con_8)
        X = layers.BatchNormalization()(X)
        X = layers.LeakyReLU()(X)

        X = layers.Conv3D(
            enc_channels_1,
            (3, 3, 3),
            name="conv8_4",
            padding="same",
            use_bias=is_need_bias,
        )(X)
        X = layers.BatchNormalization()(X)
        X = layers.Add()([X_res_con_8, X])
        X = layers.LeakyReLU()(X)

        X = layers.Conv3D(
            1, (3, 3, 3), name="conv8_5", padding="same", use_bias=is_need_bias
        )(X)
        X = layers.BatchNormalization()(X)
        X_output = layers.Add()([X, X_input])

        # create loss func
        loss_func_gen = MSEHessianLoss()
        loss_func = loss_func_gen.make_loss(reg_term)

        initial_learning_rate = learning_rate
        lr_schedule = initial_learning_rate  # tf.keras.optimizers.schedules.ExponentialDecay(initial_learning_rate, decay_steps=12500, decay_rate=0.95, staircase=True)

        model = keras.Model(inputs=X_input, outputs=X_output, name="CNNDeconvUNet")
        model.compile(
            optimizer=Adam(
                learning_rate=lr_schedule, beta_1=0.9, beta_2=0.999, weight_decay=0.0001
            ),
            loss=loss_func,
        )

        return model
