# Supplementary material for: NeuroDecon: A Neural Network-Based Method for Three-Dimensional Deconvolution of Fluorescent Microscopic Images
Source: Int J Mol Sci. 2025 Sep 9;26(18):8770. doi: 10.3390/ijms26188770 (PMC12469540; doi:10.3390/ijms26188770)
Supplement: Supplementary file 1 [file ijms-26-08770-s001.zip › ijms-3802977 NeuroDecon-code/NeuroDecon-code/NeuroDecon-release_prepare/ModelTraining/network_trainer.ipynb]

# %% [markdown]
# Network training notebook

This notebook is aimed to train NeuroDecon model. To train model, firstly generate dataset with notebook in 'DataGeneration/data_generation.ipynb'

# %% [markdown]
## Input data

Training parameters are specified in the input data block:
- *DATASET_PATH* - path to the dataset directory;
- *EPOCHS* - number of epochs;
- *LR* - learning rate;
- *BATCH_SIZE* - batch size;
- *MODEL_NAME* - name of the final model;
- *REG_TERM* - regularization term.

# %% [code]
DATASET_PATH = "./../DataGeneration/test_dataset"
EPOCHS = 150
LR = 3e-4
BATCH_SIZE = 3
MODEL_NAME = "model.h5"
REG_TERM= 4.8

# %% [markdown]
## Training section

# %% [markdown]
### 0. Import of necessary classes and objects

# %% [code]
from dataset_reader import DatasetReader
from dataset_loader import DatasetSequence

# %% [markdown]
### 1. Data loading and verification

# %% [code]
dr = DatasetReader(DATASET_PATH)
X_train, Y_train, X_val, Y_val = dr.read_and_split_all_data(need_shuffle=True)

print(X_train.shape)
print(Y_train.shape)
print(X_val.shape)
print(Y_val.shape)

train_loader = DatasetSequence(X_train, Y_train, BATCH_SIZE)
valid_loader = DatasetSequence(X_val, Y_val, BATCH_SIZE)

print(len(train_loader))
print(len(valid_loader))

# %% [markdown]
### 2. Initialization and compilation of deep learning model 

# %% [code]
import numpy as np
from CNNModels.cnn_deconv_unet_exp import CNNDeconvUNet

from tensorflow.keras.utils import plot_model

model = CNNDeconvUNet.build_model((*dr.shape, 1), LR, REG_TERM)
plot_model(model, to_file='model.png')

# %% [markdown]
### 3. Model training

# %% [code]
import os
from datetime import datetime
import tensorflow as tf
import keras
import json


# Generate paths for logging and saving results
result_path = os.path.join("./train_logs/", datetime.now().strftime("%Y-%m-%d_%H-%M"))
os.mkdir(result_path)
model_saving_path = os.path.join(result_path, "best_" + MODEL_NAME)


# Generate checkpoints
model_checkpoint_callback = tf.keras.callbacks.ModelCheckpoint(
    filepath=model_saving_path,
    save_weights_only=True,
    monitor='val_loss',
    mode='min',
    verbose=1,
    save_best_only=True
)

tb_path = os.path.join(result_path, "tensorboard_log")
tensorboard_callback = keras.callbacks.TensorBoard(
    log_dir=tb_path,
    histogram_freq=1
)


# train model
hist = model.fit(x=train_loader, 
    validation_data=valid_loader, 
    epochs = EPOCHS, 
    batch_size=BATCH_SIZE,
    shuffle=True, 
    callbacks=[
        model_checkpoint_callback, 
        tensorboard_callback,
              ] # here are callbacks
)


# %% [code]
model_saving_path = os.path.join(result_path, "last_" + MODEL_NAME)
model.save_weights(model_saving_path)

# %% [code]
