# Supplementary material for: NeuroDecon: A Neural Network-Based Method for Three-Dimensional Deconvolution of Fluorescent Microscopic Images
Source: Int J Mol Sci. 2025 Sep 9;26(18):8770. doi: 10.3390/ijms26188770 (PMC12469540; doi:10.3390/ijms26188770)
Supplement: Supplementary file 1 [file ijms-26-08770-s001.zip › ijms-3802977 NeuroDecon-code/NeuroDecon-code/NeuroDecon-release_prepare/ModelTraining/real_data_validation.ipynb]

# %% [markdown]
# Notebook of network evaluation on real data

This notebook is designed to validate the result of training the network on synthetic images, and to visualize the performance on real data.

# %% [markdown]
## Block of constants and input data

This block input next params:
- *X_SCALE, Y_SCALE, Z_SCALE* - scale of image capture is a cosmetic parameter, which affects the adherence to the correct ratio of three-dimensional image output in the form of three slices;
- *CHUNK_SIZE, OFFSET_SIZE* - options for splitting a large image into small parts for further deconvolution and stitching;
- *REAL_IMAGES* - a list of image data for further enhancement by a neural network/

Each "REAL_IMAGES" element must contain the following fields:
- "path" - path to the image directory;
- "source_img_name" - image name in the directory;
- "color" - color channel to be enhanced: 0 - red channel, 1 - green channel, 2 - blue channel, None - if the image is monochrome;
- "deconv_res_path" - neural network result name;
- "blured_vis_path" - path to save projections of the original image on a two-dimensional plane;
- "res_vis_path" - path to save projections of the neural network result on a two-dimensional plane;
- "weights" - path to the scales of the trained model.

# %% [code]
# "path" - path to image, "color": idx of color channel (None for black and white, 0 - for red, 1 - for green, 2 - for blue)
X_SCALE, Y_SCALE, Z_SCALE = 0.022, 0.022, 0.1

# Chunk params
CHUNK_SIZE = 128
OFFSET_SIZE = 64

REAL_IMAGES = [
    {
        "path": "./path/to/some/image",
        
        "source_img_name":"image_name.tif", 
        "color" : 0,
        "deconv_res_path" : "result_name.tiff",

        "blured_vis_path" : "visualisation_of_source_img.png",
        "res_vis_path" : "visualisation_of_result_img.png",
        "weights" : "./path/to/model.h5",      # <---- dgtu data weights
    },
    ]

# %% [markdown]
## Block of imports, functions, and additional initializations

# %% [code]
import os
import numpy as np
import tensorflow as tf
import typing as tp
import math as m
import time
import json

import matplotlib.cm as cm
from plotting_utils import *
from image_processing import *
from utils import *
from big_image_manager import BigImageManager
from CNNModels.cnn_deconv_unet_exp import CNNDeconvUNet

def generate_synthetic_pair(img : np.ndarray, blured_sphere : np.ndarray, accurate_sphere : np.ndarray) -> tp.Tuple[np.ndarray]:
    blured_sphere = blured_sphere.astype("float32") / np.sum(blured_sphere)
    accurate_sphere = accurate_sphere.astype("float32") / np.sum(accurate_sphere)
    
    x_data = convolution(img, blured_sphere)
    y_data = convolution(img, accurate_sphere)
        
    return x_data, y_data

def deconvolve(img : np.ndarray, model_path : str) -> np.ndarray:
    # make chunks
    chunk_manager = BigImageManager(img, CHUNK_SIZE, OFFSET_SIZE, img.shape[0])
    chunks = chunk_manager.split_in_chunks()
    chunk_shape = chunks[0].shape

    # Init model
    model = CNNDeconvUNet.build_model((*chunk_shape, 1))
    model.load_weights(model_path)

    # init tensors in one call to more effecienty
    chunks_list = [chunk.get_data().reshape(1, *chunk_shape, 1) for chunk in chunks]
    datasTensor = tf.convert_to_tensor(np.asarray(chunks_list), tf.float32)
    
    # prediction
    results = []
    for i, chunk in enumerate(chunks):
        data_to_predict = model(datasTensor[i]).numpy().reshape(*chunk_shape)
        chunk.set_chunk_data(data_to_predict)
        results.append(chunk)
    
    # Init back to save
    result = chunk_manager.concatenate_chunks_into_image(results)
    return result

# %% [markdown]
## Validation block on synthetic data

# %% [markdown]
### 1. Image processing

# %% [code]
from scipy import stats
from scipy import ndimage

for img_info in REAL_IMAGES:
    print(os.path.join(img_info['path'], img_info['source_img_name']))
    org_img = load_colorfull_tiff(os.path.join(img_info['path'], img_info['source_img_name']), img_info['color'])
    
    org_img[org_img <= np.median(org_img) * 1.5] = np.median(org_img)* 1.5
    org_img = org_img - np.median(org_img)* 1.5
    
    #org_img = gaus_blurring(org_img, 2.5)
    multiplyer = 0.8#0.5 / np.amax(org_img)
    org_img = org_img.astype("float32") * multiplyer

        
    for preproc in preprocessing_dict:
        img = preproc["preproc"](org_img)
        
        # start deconv and count metrics
        t = time.process_time()
        with tf.device(DEVICE):
            deconv_res = deconvolve(img, img_info["weights"])
        elapsed_time = time.process_time() - t
        print(elapsed_time)
    
        save_image_slices(img, os.path.join(img_info['path'], preproc["name"] + img_info["blured_vis_path"]), cm.jet, X_SCALE, Z_SCALE, np.array(deconv_res.shape) // 2)
        save_image_slices(deconv_res, os.path.join(img_info['path'], preproc["name"] + img_info["res_vis_path"]), cm.jet, X_SCALE, Z_SCALE, np.array(deconv_res.shape) // 2)
    
        # save tiff representation of generated data
        save_tiff((deconv_res / np.amax(deconv_res) * 255).astype("uint8"), os.path.join(img_info['path'], preproc["name"] + img_info["deconv_res_path"]), img_info['color'])

# %% [code]
