# Supplementary material for: NeuroDecon: A Neural Network-Based Method for Three-Dimensional Deconvolution of Fluorescent Microscopic Images
Source: Int J Mol Sci. 2025 Sep 9;26(18):8770. doi: 10.3390/ijms26188770 (PMC12469540; doi:10.3390/ijms26188770)
Supplement: Supplementary file 1 [file ijms-26-08770-s001.zip › ijms-3802977 NeuroDecon-code/NeuroDecon-code/NeuroDecon-release_prepare/README.md]

# NeuroDecon project repository

Repository of paper "NeuroDecon restores confocal microscopy images resolution"

## 1. Dependencies

Project was tested on next enviroments:
1) Desktop computer:
- CPU: 12th Gen Intel(R) Core(TM) i9-12900KF
- GPU: RTX 4090
- Python: 3.10
- CUDA: 12.2
- Tensorflow: 2.15

2) Cloud computer:
- CPU: 28 vCPU
- GPU: Nvidia 1xA100
- Python: 3.10
- CUDA: 12.2
- Tensorflow: 2.15

## 2. Using

### 2.0 Installing

For start, you need to install all dependencies, listed in requirements.txt:
```
pip install -r requirements.txt
```

### 2.1 Dataset generation

For dataset generation, follow the instruction, written in 'DataGeneration\data_generation.ipynb'.

### 2.2 Model training

For model training, follow the instruction, written in 'ModelTraining\network_trainer.ipynb'.

### 2.3 Model training

For model training, follow the instruction, written in 'ModelTraining\real_data_validation.ipynb'.
