# Supplementary material for: NeuroDecon: A Neural Network-Based Method for Three-Dimensional Deconvolution of Fluorescent Microscopic Images
Source: Int J Mol Sci. 2025 Sep 9;26(18):8770. doi: 10.3390/ijms26188770 (PMC12469540; doi:10.3390/ijms26188770)
Supplement: Supplementary file 1 [file ijms-26-08770-s001.zip › ijms-3802977 NeuroDecon-code/NeuroDecon-code/NeuroDecon-release_prepare/requirements.txt]

absl-py==2.1.0
asttokens==3.0.0
astunparse==1.6.3
cachetools==5.5.1
certifi==2024.12.14
charset-normalizer==3.4.1
comm==0.2.2
contourpy==1.3.1
cycler==0.12.1
debugpy==1.8.12
decorator==5.1.1
exceptiongroup==1.2.2
executing==2.2.0
flatbuffers==25.1.24
fonttools==4.55.8
gast==0.6.0
google-auth==2.38.0
google-auth-oauthlib==1.2.1
google-pasta==0.2.0
grpcio==1.70.0
h5py==3.12.1
idna==3.10
ipykernel==6.29.5
ipython==8.31.0
jedi==0.19.2
jupyter_client==8.6.3
jupyter_core==5.7.2
keras==2.15.0
kiwisolver==1.4.8
libclang==18.1.1
Markdown==3.7
MarkupSafe==3.0.2
matplotlib==3.10.0
matplotlib-inline==0.1.7
ml-dtypes==0.2.0
nest-asyncio==1.6.0
numpy==1.26.4
oauthlib==3.2.2
opt_einsum==3.4.0
packaging==24.2
parso==0.8.4
pexpect==4.9.0
pillow==11.1.0
platformdirs==4.3.6
prompt_toolkit==3.0.50
protobuf==4.25.6
psutil==6.1.1
ptyprocess==0.7.0
pure_eval==0.2.3
pyasn1==0.6.1
pyasn1_modules==0.4.1
pydot==3.0.4
Pygments==2.19.1
pyparsing==3.2.1
python-dateutil==2.9.0.post0
pyzmq==26.2.0
requests==2.32.3
requests-oauthlib==2.0.0
rsa==4.9
scipy==1.15.1
six==1.17.0
stack-data==0.6.3
tensorboard==2.15.2
tensorboard-data-server==0.7.2
tensorflow==2.15.0
tensorflow-estimator==2.15.0
tensorflow-io-gcs-filesystem==0.37.1
termcolor==2.5.0
tornado==6.4.2
traitlets==5.14.3
typing_extensions==4.12.2
urllib3==2.3.0
wcwidth==0.2.13
Werkzeug==3.1.3
wrapt==1.14.1
